# Supplementary material for: Large scale interaction analysis predicts that the Gerbera hybrida floral E function is provided both by general and specialized proteins
Source: BMC Plant Biol. 2010 Jun 25;10:129. doi: 10.1186/1471-2229-10-129 (PMC3017775; doi:10.1186/1471-2229-10-129)
Supplement: Additional file 4 — Original yeast three-hybrid data. Scores and interpretation of all yeast three-hybrid data collected. [file 1471-2229-10-129-S4.XLS]

## Sheet: Data
Table S2.		Original yeast three-hybrid data.
+	Yeast growth
-	No yeast growth
0	No interaction among the tested Gerbera MADS domain proteins
1	Weak interaction
2	Strong interaction
3	Interaction test uninformative due to pairwise interaction in all combinations
4	Withdrawn test
				Experiment 1		Experiment 2		Experiment 3			Experiment 4			Experiment 5			Experiment 6			Result	Comment	Result
Number	DB	pRED	AD	-ADE	-HIS + 3AT 10mM	-ADE	-HIS + 3AT 10mM	-ADE	-HIS + 3AT 25mM	-HIS + 3AT 10mM	-ADE	-HIS + 3AT 25mM	-HIS + 3AT 10mM	-ADE	-HIS + 3AT 25mM	-HIS + 3AT 10mM	-ADE	-HIS + 3AT 25mM	-HIS + 3AT 10mM	primary scores		final scores
100	GSQUA1	GRCD1	GSQUA1	-	-	+	-	-	-	+										1		1
101	GSQUA1	GRCD1	GSQUA2	-	-	-	-	-	+	+										0		0	0: No interaction
102	GSQUA1	GRCD1	GSQUA3	-	-	-	+	-	-	+										1		1	1: Weak interaction
103	GSQUA1	GRCD1	GSQUA5	-	-	-	-	-	+	-										0		0	2: Strong interaction
104	GSQUA1	GRCD2	GSQUA1	-	-	-	+	-	-	+										1		1	3: Test uninformative (all pairs would interact)
105*	GSQUA1	GRCD2	GSQUA2	+	+	-	+	-	-	+										1	ok	1	4: Rendered "undone" due to NI
106	GSQUA1	GRCD2	GSQUA3	-	-	-	-	-	-	-										0		0	NI: Noninformative
107	GSQUA1	GRCD2	GSQUA5	-	-	-	-	-	-	-										0		0
108	GSQUA1	GRCD3	GSQUA1	-	-	-	-	-	-	-										0		0
109	GSQUA1	GRCD3	GSQUA2	-	-	-	-	-	-	-										0		0
110	GSQUA1	GRCD3	GSQUA3	-	-	-	-	-	-	+										0		0
111	GSQUA1	GRCD3	GSQUA5	-	-	-	-	-	-	-										0		0
112	GSQUA1	GRCD4	GSQUA1	-	-	-	-	-	-	-										0		0
113	GSQUA1	GRCD4	GSQUA2	-	-	-	-	-	+	+										0		0
114	GSQUA1	GRCD4	GSQUA3	-	-	-	+	-	+	+										1		1
115	GSQUA1	GRCD4	GSQUA5	-	-	-	-	-	-	-										0		0
116	GSQUA1	GRCD5	GSQUA1	-	-	-		-	+	+										0		0
117	GSQUA1	GRCD5	GSQUA2	-	-	-	-	-	-	+										0		0
118	GSQUA1	GRCD5	GSQUA3	-	-	-	-	-	-	+										0		0
119	GSQUA1	GRCD5	GSQUA5	-	-	-	-	-	-	-										0		0
120	GSQUA2	GRCD1	GSQUA2	+	-	-	-	-	-	-										0		0
121	GSQUA2	GRCD1	GSQUA3	-	-	-	-	-	+	-										0		0
122	GSQUA2	GRCD1	GSQUA5	-	-	-	+	-	+	-										1		1
123*	GSQUA2	GRCD2	GSQUA2	+	-	+	+	+	-	-										2	NI	4
124*	GSQUA2	GRCD2	GSQUA3	+	+	+	+	+	+	-										2	NI	4
125*	GSQUA2	GRCD2	GSQUA5	+	+	-	-	-	-	-										0	NI	4
126	GSQUA2	GRCD3	GSQUA2	+	-	-	-	-	-	+										1		1
127	GSQUA2	GRCD3	GSQUA3	-	-	-	-	-	-	+										0		0
128	GSQUA2	GRCD3	GSQUA5	-	-	-	-	-	-	-										0		0
129	GSQUA2	GRCD4	GSQUA2	-	-	-	-	+	-	-										0		0
130	GSQUA2	GRCD4	GSQUA3	-	-	-	-	-	-	+										0		0
131	GSQUA2	GRCD4	GSQUA5	-	-	-	-	-	-	-										0		0
132	GSQUA2	GRCD5	GSQUA2	-	-	-	-	-	-	-										0		0
133	GSQUA2	GRCD5	GSQUA3	-	-	-	-	-	+	+										0		0
134	GSQUA2	GRCD5	GSQUA5	-	-	+	-	-	+	+										1		1
135	GSQUA3	GRCD1	GSQUA3	-	-	-	-	-	-	-										0		0
136	GSQUA3	GRCD1	GSQUA5	-	-	-	-	-	-	+										0		0
137	GSQUA3	GRCD2	GSQUA3	+	-	-	-	-	+	+										1		1
138	GSQUA3	GRCD2	GSQUA5	-	-	-	-	-	-	-										0		0
139	GSQUA3	GRCD3	GSQUA3	-	-	-	-	-	-	+										0		0
140	GSQUA3	GRCD3	GSQUA5	+	-	-	-	-	-	+										1		1
141	GSQUA3	GRCD4	GSQUA3	-	-	-	-	-	-	+										0		0
142	GSQUA3	GRCD4	GSQUA5	+	-	-	-	-	-	+										1		1
143	GSQUA3	GRCD5	GSQUA3	-	-	-	-	-	-	+										0		0
144	GSQUA3	GRCD5	GSQUA5	-	+	-	-	-	-	+										1		1
145	GSQUA5	GRCD1	GSQUA5	-	-	-	-	-	-	-										0		0
146	GSQUA5	GRCD2	GSQUA5	-	-	-	-	-	-	-										0		0
147	GSQUA5	GRCD3	GSQUA5	-	-	-	-	-	-	+										0		0
148	GSQUA5	GRCD4	GSQUA5	-	-	-	-	-	-	-										0		0
149	GSQUA5	GRCD5	GSQUA5	-	-	-	-	-	-	-										0		0
150*	GDEF1	GGLO1	GRCD1	-	-	-	+	-	+	+										1	NI	0	Weak interaction noninformative for DEF/GLO/X
151*	GDEF1	GGLO1	GRCD2	+	-	+	+	+	-	+										2	ok	2	Strong interaction is informative for DEF/GLO/X
152*	GDEF1	GGLO1	GRCD3	-	-	+	+	+	-	+										2	ok	2
153*	GDEF1	GGLO1	GRCD4	+	+	+	+	+	-	+										2	ok	2
154*	GDEF1	GGLO1	GRCD5	+	-	+	+	+	-	-										2	ok	2
155*	GDEF2	GGLO1	GRCD1	-	-	-	-	+	-	+										1	NI	0
156*	GDEF2	GGLO1	GRCD2	+	-	+	+	+	-	+										2	ok	2
157*	GDEF2	GGLO1	GRCD3	+	-	+	+	+	-	-										2	ok	2
158*	GDEF2	GGLO1	GRCD4	+	-	+	+	+	-	-										2	ok	2
159*	GDEF2	GGLO1	GRCD5	+	-	+	+	+	-	+										2	ok	2
160*	GDEF1	GGLO1	GSQUA1	-	-	-	+	+	-	+										1	NI	0
161*	GDEF1	GGLO1	GSQUA2	-	-	-	+	+	-	-										1	NI	0
162*	GDEF1	GGLO1	GSQUA3	-	-	-	+	+	-	+										1	NI	0
163*	GDEF1	GGLO1	GSQUA5	-	-	-	+	+	-	+										1	NI	0
164*	GDEF2	GGLO1	GSQUA1	+	-	+	+	+	-	+										2	ok	2
165*	GDEF2	GGLO1	GSQUA2	+	-	+	+	+	-	+										2	ok	2
166*	GDEF2	GGLO1	GSQUA3	+	-	+	+	+	-	-										2	ok	2
167*	GDEF2	GGLO1	GSQUA5	+	-	+	+	+	+	+										2	ok	2
168	GRCD4	GGLO1	GRCD1	-	-	+	+	-	+	+										1		1
169	GRCD4	GGLO1	GRCD2	-	-	-	-	-	+	+										0		0
170	GRCD4	GGLO1	GRCD3	-	-	-	-	-	-	-										0		0
171	GRCD5	GGLO1	GRCD1	-	-	-	+	-	-	-										0		0
172	GRCD5	GGLO1	GRCD2	-	-	-	-	-	-	+										0		0
230	GAGA1	GRCD1	GGLO1	-	-	-	-	-	-	-										0		0
231	GAGA1	GRCD1	GDEF1	+	+	+	+	-	-	+										2		2
232	GAGA1	GRCD1	GDEF2	-	+	+	+	-	-	+										1		1
233*	GAGA1	GRCD2	GGLO1	+	-	+	+	+	-	+										2		2
234*	GAGA1	GRCD2	GDEF1	+	-	+	-	+	-	-										2		2
235*	GAGA1	GRCD2	GDEF2	+	-	+	-	+	-	-										2		2
236	GAGA1	GRCD3	GGLO1	-	-	+	+	-	-	-										0		0
237	GAGA1	GRCD3	GDEF1	+	+	-	-	-	+	+										1		1
238	GAGA1	GRCD3	GDEF2	+	+	-	-	-	-	+										1		1
239	GAGA1	GRCD4	GGLO1	-	-	-	-	-	+	-										0		0
240	GAGA1	GRCD4	GDEF1	-	+	-	-	-	+	+										1		1
241	GAGA1	GRCD4	GDEF2	-	+	-	-	-	+	+										1		1
242	GAGA1	GRCD5	GGLO1	+	+	-	-	-	-	-										0		0
243	GAGA1	GRCD5	GDEF1	+	+	+	-	-	-	-										2		2
244	GAGA1	GRCD5	GDEF2	+	+	+	-	-	+	+										2		2
245	GAGA2	GRCD1	GGLO1	+	-	-	-	-	-	-										0		0
246	GAGA2	GRCD1	GDEF1	+	+	-	+	-	+	+										1		1
247	GAGA2	GRCD1	GDEF2	+	-	-	+	-	-	+										1		1
248*	GAGA2	GRCD2	GGLO1	+	-	+	+	+	-	-										2		2
249*	GAGA2	GRCD2	GDEF1	+	-	+	+	+	-	-										2		2
250*	GAGA2	GRCD2	GDEF2	+	-	+	+	+	+	+										2		2
251	GAGA2	GRCD3	GGLO1	+	+	-	+	-	+	+										1		1
252	GAGA2	GRCD3	GDEF1	-	-	-	+	-	-	-										0		0
253	GAGA2	GRCD3	GDEF2	-	-	+	+	-	+	+										1		1
254	GAGA2	GRCD4	GGLO1	-	+	-	-	-	-	-										0		0
255	GAGA2	GRCD4	GDEF1	+	+	-	-	-	-	+										1		1
256	GAGA2	GRCD4	GDEF2	-	+	-	+	-	+	+										1		1
257	GAGA2	GRCD5	GGLO1	-	-	+	+	-	-	-										0		0
258	GAGA2	GRCD5	GDEF1	-	+	-	-	-	-	-										0		0
259	GAGA2	GRCD5	GDEF2	-	-	-	-	-	-	+										0		0
260	GDEF1	GRCD1	GSQUA1	-	-	-	-	-	-	-										0		0
261	GDEF2	GRCD1	GSQUA1	+	+	+	-	-	-	+										2		2
262	GGLO1	GRCD1	GSQUA1	+	+	-	-	-	-	+										1		1
263	GDEF1	GRCD1	GSQUA2	+	+	-	-	+	-	-										1		1
264	GDEF2	GRCD1	GSQUA2	-	-	-	-	+	-	-										0		0
265	GGLO1	GRCD1	GSQUA2	+	-	-	-	-	-	+										1		1
266	GDEF1	GRCD1	GSQUA3	-	+	-	-	-	-	-										0		0
267	GDEF2	GRCD1	GSQUA3	+	+	-	-	-	-	-										0		0
268	GGLO1	GRCD1	GSQUA3	+	+	-	+	+	-	-										2		2
269	GDEF1	GRCD1	GSQUA5	-	+	+	-	-	+	+										1		1
270	GDEF2	GRCD1	GSQUA5	-	+	+	+	-	-	-										1		1
271	GGLO1	GRCD1	GSQUA5	-	+	-	-	-	-	+										1		1
272	GDEF1	GRCD2	GSQUA1	-	-	-	-	-	-	-										0		0
273	GDEF2	GRCD2	GSQUA1	-	-	-	-	-	-	-										0		0
274	GGLO1	GRCD2	GSQUA1	-	-	-	+	-	-	-										0		0
275*	GDEF1	GRCD2	GSQUA2	-	-	-	-	-	+	-										0	ok	0
276*	GDEF2	GRCD2	GSQUA2	-	+	+	-	-	-	-										1	ok	1
277*	GGLO1	GRCD2	GSQUA2	-	-	-	+	-	-	-										0	ok	0
278	GDEF1	GRCD2	GSQUA3	-	-	-	-	-	+	+										0		0
279	GDEF2	GRCD2	GSQUA3	-	-	-	-	-	-	+										0		0
280	GGLO1	GRCD2	GSQUA3	-	-	-	-	-	+	+										0		0
281	GDEF1	GRCD2	GSQUA5	-	-	-	-	-	-	-										0		0
282	GDEF2	GRCD2	GSQUA5	-	-	-	-	-	-	-										0		0
283	GGLO1	GRCD2	GSQUA5	-	-	-	-	-	-	-										0		0
284	GDEF1	GRCD3	GSQUA1	-	-	-	+	-	+	+										1		1
285	GDEF2	GRCD3	GSQUA1	+	+	-	+	-	-	-										1		1
286	GGLO1	GRCD3	GSQUA1	+	-	-	+	-	-	+										1		1
287	GDEF1	GRCD3	GSQUA2	+	+	-	-	-	-	+										1		1
288	GDEF2	GRCD3	GSQUA2	+	-	-	-	-	+	-										1		1
289	GGLO1	GRCD3	GSQUA2	+	-	-	-	-	-	-										0		0
290	GDEF1	GRCD3	GSQUA3	+	-	-	-	+	+	+										2		2
291	GDEF2	GRCD3	GSQUA3	+	+	-	-	+	-	+										2		2
292	GGLO1	GRCD3	GSQUA3	-	-	-	+	+	+	+										1		1
293	GDEF1	GRCD3	GSQUA5	-	+	-	-	+	+	-										1		1
294	GDEF2	GRCD3	GSQUA5	+	-	-	-	+	-	+										1		1
295	GGLO1	GRCD3	GSQUA5	+	-	-	-	-	-	-										0		0
296	GDEF1	GRCD4	GSQUA1	+	+	-	-	-	+	+										1		1
297	GDEF2	GRCD4	GSQUA1	-	-	-	-	+	-	+										0		0
298	GGLO1	GRCD4	GSQUA1	-	-	-	-	+	-	+										0		0
299	GDEF1	GRCD4	GSQUA2	-	-	-	-	-	+	-										0		0
300	GDEF2	GRCD4	GSQUA2	-	-	-	-	-	-	+										0		0
301	GGLO1	GRCD4	GSQUA2	-	-	-	-	-	-	+										0		0
302	GDEF1	GRCD4	GSQUA3	+	+	-	-	-	-	-										0		0
303	GDEF2	GRCD4	GSQUA3	+	+	+	-	+	-	-										2		2
304	GGLO1	GRCD4	GSQUA3	+	+	-	-	+	+	+										2		2
305	GDEF1	GRCD4	GSQUA5	-	-	-	-	-	-	-										0		0
306	GDEF2	GRCD4	GSQUA5	+	-	+	-	+	-	-										2		2
307	GGLO1	GRCD4	GSQUA5	-	-	-	-	-	-	+										0		0
308	GDEF1	GRCD5	GSQUA1	+	+	-	-	-	-	+										1		1
309	GDEF2	GRCD5	GSQUA1	-	-	-	-	-	-	+										0		0
310	GGLO1	GRCD5	GSQUA1	-	-	-	-	-	-	-										0		0
311	GDEF1	GRCD5	GSQUA2	+	-	-	-	-	-	+										1		1
312	GDEF2	GRCD5	GSQUA2	+	-	-	+	-	-	+										1		1
313	GGLO1	GRCD5	GSQUA2	+	-	+	-	-	+	-										1		1
314	GDEF1	GRCD5	GSQUA3	-	+	-	-	-	-	-										0		0
315	GDEF2	GRCD5	GSQUA3	-	-	-	-	-	+	-										0		0
316	GGLO1	GRCD5	GSQUA3	+	-	-	-	-	-	-										0		0
317	GDEF1	GRCD5	GSQUA5	+	-	-	-	+	+	+										2		2
318	GDEF2	GRCD5	GSQUA5	+	-	-	+	+	-	-										1		1
319	GGLO1	GRCD5	GSQUA5	-	-	-	+	-	-	-										0		0
320*	GDEF1	GGLO1	GAGA1					+	+	+										2	ok	2
321*	GDEF1	GGLO1	GAGA2					+	+	+										2	ok	2
322*	GDEF2	GGLO1	GAGA1					+	+	+										2	ok	2
323*	GDEF2	GGLO1	GAGA2					+	+	+										2	ok	2
324	GAGA1	GRCD1	GSQUA1					-	-	-										0		0
325	GAGA1	GRCD1	GSQUA2					-	-	-										0		0
326	GAGA1	GRCD1	GSQUA3					-	-	-										0		0
327	GAGA1	GRCD1	GSQUA5					-	+	-										1		1
328*	GAGA1	GRCD2	GSQUA1					+	-	-										1		1
329*	GAGA1	GRCD2	GSQUA2					+	-	-										1		1
330*	GAGA1	GRCD2	GSQUA3					+	-	-										1		1
331*	GAGA1	GRCD2	GSQUA5					+	-	-										1		1
332	GAGA1	GRCD3	GSQUA1					+	-	+										2		2
333	GAGA1	GRCD3	GSQUA2					+	+	+										2		2
334	GAGA1	GRCD3	GSQUA3					+	-	-										1		1
335	GAGA1	GRCD3	GSQUA5					+	+	+										2		2
336	GAGA1	GRCD4	GSQUA1					+	+	-										2		2
337	GAGA1	GRCD4	GSQUA2					+	+	-										2		2
338	GAGA1	GRCD4	GSQUA3					+	-	-										1		1
339	GAGA1	GRCD4	GSQUA5					+	+	-										2		2
340	GAGA1	GRCD5	GSQUA1					+	+	+										2		2
341	GAGA1	GRCD5	GSQUA2					+	-	+										2		2
342	GAGA1	GRCD5	GSQUA3					+	+	+										2		2
343	GAGA1	GRCD5	GSQUA5					+	-	+										2		2
344	GAGA2	GRCD1	GSQUA1					+	-	-										1		1
345	GAGA2	GRCD1	GSQUA2					+	+	-										2		2
346	GAGA2	GRCD1	GSQUA3					+	-	-										1		1
347	GAGA2	GRCD1	GSQUA5					-	-	-										0		0
348*	GAGA2	GRCD2	GSQUA1					+	-	-										1		1
349*	GAGA2	GRCD2	GSQUA2					+	-	+										2		2
350*	GAGA2	GRCD2	GSQUA3					+	+	-										2		2
351*	GAGA2	GRCD2	GSQUA5					+	-	-										1		1
352	GAGA2	GRCD3	GSQUA1					-	-	-										0		0
353	GAGA2	GRCD3	GSQUA2					-	+	-										1		1
354	GAGA2	GRCD3	GSQUA3					-	-	-										0		0
355	GAGA2	GRCD3	GSQUA5					-	+	-										1		1
356	GAGA2	GRCD4	GSQUA1					-	-	+										1		1
357	GAGA2	GRCD4	GSQUA2					+	-	+										2		2
358	GAGA2	GRCD4	GSQUA3					-	+	-										1		1
359	GAGA2	GRCD4	GSQUA5					-	+	+										1		1
360	GAGA2	GRCD5	GSQUA1					-	-	+										0		0
361	GAGA2	GRCD5	GSQUA2					+	-	-										1		1
362	GAGA2	GRCD5	GSQUA3					-	-	-										0		0
363	GAGA2	GRCD5	GSQUA5					-	+	-										1		1
364	GAGA1	GRCD1	GAGA1								+	+	+							2		2
365	GAGA1	GRCD1	GAGA2								+	+	+							2		2
366*	GAGA1	GRCD2	GAGA1								+	-	-							1		1
367*	GAGA1	GRCD2	GAGA2								+	+	+							2		2
368	GAGA1	GRCD5	GAGA1								+	-	+							1		1
369	GAGA1	GRCD5	GAGA2								+	+	+							2		2
370	GRCD4	GRCD1	GAGA1								+	-	-							1		1
371*	GRCD4	GRCD2	GAGA1								+	+	+							2	ok	2
372	GRCD4	GRCD3	GAGA1								+	-	-							1		1
373	GRCD4	GRCD4	GAGA1								-	+	-							0		0
374	GRCD3	GRCD5	GAGA1								+	+	-							2		2
375	GRCD4	GRCD5	GAGA1								+	+	-							2		2
376	GRCD5	GRCD5	GAGA1								+	+	-							2		2
377	GAGA2	GRCD1	GAGA2								-	+	-							0		0
378*	GAGA2	GRCD2	GAGA2								+	+	+							2		2
379	GAGA2	GRCD5	GAGA2								-	+	+							1		1
380*	GAGA2	GRCD1	GRCD4								+	+	+							2		2
381*	GAGA2	GRCD2	GRCD4								+	+	+							2		2
382*	GAGA2	GRCD3	GRCD4								+	+	+							2		2
383*	GAGA2	GRCD4	GRCD4								+	-	+							1		1
384	GRCD3	GRCD5	GAGA2								+	-	+							1		1
385*	GRCD4	GRCD5	GAGA2								+	-	-							1	NI	4
386	GRCD5	GRCD5	GAGA2								+	-	-							1		1
387*	GGLO1	GDEF1	GGLO1								-	-	-							0	NI	0
388*	GGLO1	GDEF2	GGLO1								+	-	+							1	NI	0
389	GRCD4	GRCD4	GGLO1								-	-	+							0		0
390	GGLO1	GRCD5	GRCD3								-	-	-							0		0
391	GGLO1	GRCD5	GRCD4								-	-	-							0		0
392	GGLO1	GRCD5	GRCD5								+	+	-							2		2
393*	GDEF1	GGLO1	GDEF1								+	+	+							2	ok	2
394*	GDEF1	GGLO1	GDEF2								+	+	-							2	ok	2
395	GRCD4	GRCD1	GDEF1								-	-	-							0		0
396	GRCD4	GRCD2	GDEF1								-	+	-							0		0
397	GRCD4	GRCD3	GDEF1								-	-	-							0		0
398	GRCD4	GRCD4	GDEF1								-	-	+							0		0
399	GRCD5	GRCD3	GDEF1								-	-	+							0		0
400	GRCD5	GRCD4	GDEF1								-	-	-							0		0
401	GRCD5	GRCD5	GDEF1								-	+	-							0		0
402*	GDEF2	GGLO1	GDEF2								+	+	+							2	ok	2
403	GRCD4	GRCD1	GDEF2								-	+	-							0		0
404	GRCD4	GRCD2	GDEF2								-	-	-							0		0
405	GRCD4	GRCD3	GDEF2								-	+	+							1		1
406	GRCD4	GRCD4	GDEF2								-	-	-							0		0
407	GRCD5	GRCD3	GDEF2								-	-	-							0		0
408	GRCD5	GRCD4	GDEF2								-	+	+							1		1
409	GRCD5	GRCD5	GDEF2								-	+	+							1		1
410	GRCD1	GAGA1	GRCD1								+	+	-							2		2
411	GRCD1	GAGA2	GRCD1								+	+	-							2		2
412*	GRCD1	GAGA1	GRCD2								+	-	-							1	ok	1
413*	GRCD1	GAGA2	GRCD2								+	+	-							2	ok	2
414	GRCD5	GAGA1	GRCD1								+	+	-							2		2
415	GRCD5	GAGA2	GRCD1								+	-	-							1		1
416	GRCD1	GRCD4	GRCD1								-	-	-							0		0
417	GRCD2	GRCD4	GRCD1								-	-	-							0		0
418	GRCD3	GRCD4	GRCD1								-	-	-							0		0
419	GRCD1	GRCD3	GRCD5								-	-	+							0		0
420	GRCD1	GRCD4	GRCD5								-	-	+							0		0
421	GRCD1	GRCD5	GRCD5								-	-	-							0		0
422	GRCD1	GRCD4	GSQUA1								-	-	-							0		0
423	GRCD1	GRCD5	GSQUA1								-	-	-							0		0
424	GRCD1	GRCD4	GSQUA2								-	-	-							0		0
425	GRCD1	GRCD5	GSQUA2								-	-	-							0		0
426	GRCD1	GRCD4	GSQUA3								-	-	-							0		0
427	GRCD1	GRCD5	GSQUA3								-	-	-							0		0
428	GRCD1	GRCD5	GSQUA5								-	-	-							0		0
429*	GRCD1	GRCD2	GSQUA2								-	+	-							0	ok	0
430*	GRCD1	GAGA1	GRCD2								+	+	+							2	ok	2
431*	GRCD1	GAGA2	GRCD2								+	-	-							1	ok	1
432*	GRCD2	GAGA1	GRCD2								+	-	-							1		1
433*	GRCD2	GAGA2	GRCD2								+	-	-							1		1
434*	GRCD2	GAGA1	GRCD5								+	-	-							1		1
435*	GRCD2	GAGA2	GRCD5								+	+	+							2		2
436	GRCD2	GRCD4	GRCD2								-	-	-							0		0
437	GRCD3	GRCD4	GRCD2								-	-	+							0		0
438	GRCD2	GRCD5	GRCD3								-	-	-							0		0
439	GRCD2	GRCD5	GRCD5								-	+	-							0		0
440	GRCD2	GRCD4	GSQUA1								+	-	-							1		1
441	GRCD2	GRCD5	GSQUA1								+	+	-							2		2
442*	GRCD2	GSQUA2	GRCD5								+	+	+							2	NI	4
443	GRCD2	GRCD4	GSQUA3								+	-	+							1		1
444	GRCD2	GRCD5	GSQUA3								+	-	-							1		1
445	GRCD2	GRCD5	GSQUA5								-	-	-							0		0
446*	GRCD2	GSQUA2	GRCD2								+	+	+							2	NI	4
447	GRCD3	GAGA1	GRCD1								-	-	-							0		0
448	GRCD3	GAGA2	GRCD1								-	-	-							0		0
449*	GRCD3	GAGA1	GRCD2								+	+	+							2	ok	2
450*	GRCD3	GAGA2	GRCD2								+	-	-							1	ok	1
451	GRCD3	GRCD4	GRCD2								+	+	+							2		2
452	GRCD3	GRCD4	GRCD3								-	+	+							1		1
453	GRCD3	GRCD5	GRCD3								-	+	-							0		0
454	GRCD3	GRCD4	GSQUA1								+	-	-							1		1
455	GRCD3	GRCD5	GSQUA1								-	-	-							0		0
456	GRCD3	GRCD4	GSQUA2								-	-	-							0		0
457	GRCD3	GRCD5	GSQUA2								-	-	-							0		0
458	GRCD3	GRCD4	GSQUA3								-	-	-							0		0
459	GRCD3	GRCD5	GSQUA3								+	-	+							1		1
460	GRCD3	GRCD5	GSQUA5								-	-	-							0		0
461*	GRCD3	GSQUA2	GRCD2								-	-	-							0	ok	0
462	GRCD4	GRCD5	GSQUA5								+	+	+							2		2
463	GRCD5	GRCD4	GRCD2								-	-	-							0		0
464	GSQUA5	GRCD1	GRCD4								-	-	-							0		0
465	GSQUA5	GRCD2	GRCD4								+	+	-							2		2
466	GSQUA5	GRCD3	GRCD4								-	+	+							1		1
467	GSQUA5	GRCD4	GRCD4								-	-	+							0		0
468	GSQUA5	GRCD5	GRCD3								-	-	-							0		0
469	GSQUA5	GRCD5	GRCD4								-	-	-							0		0
501	GAGA1	GRCD2	none											+	-	+				0
502	GAGA1	GRCD3	none											-	+	-				0
503	GAGA1	GRCD4	none											-	+	-				0
504	GAGA1	GRCD5	none											-	+	++				0
505	GAGA2	GRCD4	none											-	-	-				0
506	GAGA2	GRCD5	none											-	-	-				0
507	GDEF1	GGLO1	none											-	+++	+++				1
508	GDEF2	GGLO1	none											-	+++	+++				1
509	GDEF2	GRCD3	none											-	-	-				0
510	GGLO1	GRCD1	none											-	-	+				0
511	GRCD1	GAGA1	none											-	-	-				0
512	GRCD1	GAGA2	none											-	-	-				0
513	GRCD2	GAGA1	none											++	-	+++				2
514	GRCD2	GAGA2	none											++	+	++++				2
515	GRCD2	GSQUA2	none											++	+	++++				2
516	GAGA1	GRCD2	vector											+	-	+				0
517	GAGA1	GRCD3	vector											-	-	+				0
518	GAGA1	GRCD4	vector											-	+	-				0
519	GAGA1	GRCD5	vector											-	-	+				0
520	GAGA2	GRCD4	vector											-	-	-				0
521	GAGA2	GRCD5	vector											-	-	-				0
522	GDEF1	GGLO1	vector											-	+++	+++				1
523	GDEF2	GGLO1	vector											+	+++	+++				1
524	GDEF2	GRCD3	vector											-	+	+				0
525	GGLO1	GRCD1	vector											-	-	+				0
526	GRCD1	GAGA1	vector											-	-	-				0
527	GRCD1	GAGA2	vector											-	+	+				0
528	GRCD2	GAGA1	vector											+++	+++	+++				2
529	GRCD2	GAGA2	vector											+++	+++	+++				2
530	GRCD2	GSQUA2	vector											+++	+	+++				2
531	GAGA1	GRCD1	none														-	-	-	0
532	GAGA1	GRCD2	none														-	-	-	0
533	GAGA1	GRCD3	none														-	-	-	0
534	GAGA1	GRCD4	none														-	-	-	0
535	GAGA1	GRCD5	none														-	-	-	0
536	GAGA2	GRCD1	none														-	-	-	0
537	GAGA2	GRCD2	none														-	-	+	0
538	GAGA2	GRCD3	none														-	-	-	0
539	GAGA2	GRCD4	none														-	-	-	0
540	GAGA2	GRCD5	none														-	-	-	0
Not possible combinations:
	GAGA1	GRCD2	GRCD5																			3
	GAGA1	GRCD5	GRCD5																			3
	GAGA2	GRCD2	GRCD4																			3
	GAGA2	GRCD2	GRCD5																			3
	GAGA2	GRCD4	GRCD4																			3
	GAGA2	GRCD4	GRCD5																			3
	GAGA2	GRCD5	GRCD5																			3
	GRCD2	GRCD4	GRCD4																			3
	GRCD2	GRCD4	GRCD5																			3
	GRCD2	GRCD4	GSQUA2																			3
	GRCD2	GRCD5	GRCD5																			3
	GRCD2	GRCD5	GSQUA2																			3
	GRCD3	GRCD4	GRCD4																			3
	GRCD3	GRCD4	GRCD5																			3
	GRCD3	GRCD5	GRCD5																			3
	GRCD4	GRCD4	GRCD4																			3
	GRCD4	GRCD4	GRCD5																			3
	GRCD4	GRCD4	GSQUA1																			3
	GRCD4	GRCD4	GSQUA2																			3
	GRCD4	GRCD4	GSQUA3																			3
	GRCD4	GRCD5	GRCD5																			3
	GRCD4	GRCD5	GSQUA1																			3
	GRCD4	GRCD5	GSQUA2																			3
	GRCD4	GRCD5	GSQUA3																			3
	GRCD5	GRCD5	GRCD5																			3
	GRCD5	GRCD5	GSQUA1																			3
	GRCD5	GRCD5	GSQUA2																			3
	GRCD5	GRCD5	GSQUA3																			3

## Sheet: Not possible combinations
Total cube 14x14x14 = 2744
Unique combinations: 560
with 3 different: 364
with 2 different: 182
with 1 different: 14
Of these, not possible combinations (due to positive pairwise interaction in all orientations):
GAGA1	GRCD2	GRCD5
GAGA1	GRCD5	GRCD5
GAGA2	GRCD2	GRCD4
GAGA2	GRCD2	GRCD5
GAGA2	GRCD4	GRCD4
GAGA2	GRCD4	GRCD5
GAGA2	GRCD5	GRCD5
GRCD2	GRCD4	GRCD4
GRCD2	GRCD4	GRCD5
GRCD2	GRCD4	GSQUA2
GRCD2	GRCD5	GRCD5
GRCD2	GRCD5	GSQUA2
GRCD3	GRCD4	GRCD4
GRCD3	GRCD4	GRCD5
GRCD3	GRCD5	GRCD5
GRCD4	GRCD4	GRCD4
GRCD4	GRCD4	GRCD5
GRCD4	GRCD4	GSQUA1
GRCD4	GRCD4	GSQUA2
GRCD4	GRCD4	GSQUA3
GRCD4	GRCD5	GRCD5
GRCD4	GRCD5	GSQUA1
GRCD4	GRCD5	GSQUA2
GRCD4	GRCD5	GSQUA3
GRCD5	GRCD5	GRCD5
GRCD5	GRCD5	GSQUA1
GRCD5	GRCD5	GSQUA2
GRCD5	GRCD5	GSQUA3
