# Supplementary material for: Large scale interaction analysis predicts that the Gerbera hybrida floral E function is provided both by general and specialized proteins
Source: BMC Plant Biol. 2010 Jun 25;10:129. doi: 10.1186/1471-2229-10-129 (PMC3017775; doi:10.1186/1471-2229-10-129)
Supplement: Additional file 9 — Original yeast two-hybrid data. Scores and interpretation of all yeast two-hybrid data collected. [file 1471-2229-10-129-S9.XLS]

## Sheet: Data (2)
Table S5.		Original yeast two-hybrid data.
+++	Strong vigorous yeast growth
++	Medium yeast growth
+	Detectable yeast growth
-	No yeast growth
0	No interaction
1	Weak interaction
2	Strong interaction
pAD22 A	pDB32 α	ADE	HIS 10 3AT	HIS 5 3AT	HIS 1 3AT	Result		pAD22 α	pDB32 A	ADE	HIS 10 3AT	HIS 5 3AT	HIS 1 3AT	Result
GAGA1	GAGA1	-	-	-	-	0		GAGA1	GAGA1	-	-	-	-	0
GAGA1	GAGA2	-	+	-	-	0		GAGA1	GAGA2	-	-	-	-	0
GAGA1	GGLO1	-	-	-	-	0		GAGA1	GGLO1	-	-	-	-	0
GAGA1	GDEF2	-	-	-	-	0		GAGA1	GDEF2	-	-	-	-	0
GAGA1	GRCD1	+++	+	-	++	2		GAGA1	GRCD1	+++	-	-	+	2
GAGA1	GRCD2	+++	+	-	++	2		GAGA1	GRCD2	+++	-	+	++	2
GAGA1	GRCD3	-	-	-	-	0		GAGA1	GRCD3	-	-	-	-	0
GAGA1	GSQUA2	-	-	-	-	0		GAGA1	GSQUA2	-	-	-	-	0
GAGA1	GSQUA3	-	-	-	-	0		GAGA1	GSQUA3	-	-	-	-	0
GAGA1	GSQUA5	-	-	-	-	0		GAGA1	GSQUA5	-	-	-	-	0
GAGA1	GSQUA1	-	-	-	-	0		GAGA1	GSQUA1	-	-	-	-	0
GAGA1	GDEF1	-	-	-	-	0		GAGA1	GDEF1	-	-	-	-	0
GAGA1	GRCD4	-	-	-	-	0		GAGA1	GRCD4	-	-	-	-	0
GAGA1	GRCD5	+++	++	+++	+++	2		GAGA1	GRCD5	+++	++	++	+++	2
GAGA2	GAGA1	-	-	-	-	0		GAGA2	GAGA1	-	-	-	-	0
GAGA2	GAGA2	-	-	-	-	0		GAGA2	GAGA2	-	-	-	-	0
GAGA2	GGLO1	-	-	-	-	0		GAGA2	GGLO1	-	-	-	-	0
GAGA2	GDEF2	-	-	-	-	0		GAGA2	GDEF2	-	-	-	-	0
GAGA2	GRCD1	+++	+	+	+++	2		GAGA2	GRCD1	+++	-	+	+++	2
GAGA2	GRCD2	+++	+++	+++	+++	2		GAGA2	GRCD2	+++	++	++	+++	2
GAGA2	GRCD3	+	-	-	-	0		GAGA2	GRCD3	-	-	-	-	0
GAGA2	GSQUA2	-	-	-	-	0		GAGA2	GSQUA2	-	-	-	-	0
GAGA2	GSQUA3	-	-	-	-	0		GAGA2	GSQUA3	-	-	-	-	0
GAGA2	GSQUA5	-	-	-	-	0		GAGA2	GSQUA5	-	-	-	-	0
GAGA2	GSQUA1	-	-	-	-	0		GAGA2	GSQUA1	-	-	-	-	0
GAGA2	GDEF1	-	-	-	-	0		GAGA2	GDEF1	-	-	-	-	0
GAGA2	GRCD4	-	-	-	-	0		GAGA2	GRCD4	-	-	-	-	0
GAGA2	GRCD5	++	-	+	++	1		GAGA2	GRCD5	+	-	-	+	1
GGLO1	GAGA1	-	-	-	-	0		GGLO1	GAGA1	-	-	-	-	0
GGLO1	GAGA2	-	-	-	-	0		GGLO1	GAGA2	-	-	-	-	0
GGLO1	GGLO1	-	-	-	+	0		GGLO1	GGLO1	-	-	-	-	0
GGLO1	GDEF2	+++	+++	+++	+++	2		GGLO1	GDEF2	+++	+++	+++	+++	2
GGLO1	GRCD1	-	-	-	-	0		GGLO1	GRCD1	-	-	-	-	0
GGLO1	GRCD2	-	-	-	-	0		GGLO1	GRCD2	-	-	-	-	0
GGLO1	GRCD3	-	-	-	-	0		GGLO1	GRCD3	-	-	-	-	0
GGLO1	GSQUA2	-	-	-	-	0		GGLO1	GSQUA2	-	-	-	-	0
GGLO1	GSQUA3	-	-	-	-	0		GGLO1	GSQUA3	-	-	-	-	0
GGLO1	GSQUA5	-	-	-	-	0		GGLO1	GSQUA5	-	-	-	-	0
GGLO1	GSQUA1	-	-	-	-	0		GGLO1	GSQUA1	-	-	-	-	0
GGLO1	GDEF1	+++	+++	+++	+++	2		GGLO1	GDEF1	+++	+++	+++	+++	2
GGLO1	GRCD4	-	-	-	-	0		GGLO1	GRCD4	-	-	-	-	0
GGLO1	GRCD5	-	-	-	-	0		GGLO1	GRCD5	-	-	-	-	0
GDEF2	GAGA1	-	-	-	-	0		GDEF2	GAGA1	-	-	-	-	0
GDEF2	GAGA2	-	-	-	-	0		GDEF2	GAGA2	-	-	-	-	0
GDEF2	GGLO1	+++	+++	+++	+++	2		GDEF2	GGLO1	+++	+++	+++	+++	2
GDEF2	GDEF2	-	-	-	-	0		GDEF2	GDEF2	-	-	+	-	0
GDEF2	GRCD1	-	-	-	-	0		GDEF2	GRCD1	-	-	-	-	0
GDEF2	GRCD2	-	-	-	-	0		GDEF2	GRCD2	-	-	-	-	0
GDEF2	GRCD3	-	-	-	-	0		GDEF2	GRCD3	-	-	-	-	0
GDEF2	GSQUA2	-	-	-	-	0		GDEF2	GSQUA2	-	-	-	-	0
GDEF2	GSQUA3	-	-	-	-	0		GDEF2	GSQUA3	-	-	-	-	0
GDEF2	GSQUA5	-	-	-	-	0		GDEF2	GSQUA5	-	-	-	-	0
GDEF2	GSQUA1	-	-	-	-	0		GDEF2	GSQUA1	-	-	-	-	0
GDEF2	GDEF1	-	-	-	-	0		GDEF2	GDEF1	-	-	-	-	0
GDEF2	GRCD4	-	-	-	-	0		GDEF2	GRCD4	-	-	-	-	0
GDEF2	GRCD5	-	-	-	-	0		GDEF2	GRCD5	-	-	-	-	0
GRCD1	GAGA1	+	-	-	-	1		GRCD1	GAGA1	+	-	-	-	1
GRCD1	GAGA2	++	-	-	+	1		GRCD1	GAGA2	++	-	-	+	1
GRCD1	GGLO1	-	-	-	-	0		GRCD1	GGLO1	-	-	-	-	0
GRCD1	GDEF2	-	-	-	-	0		GRCD1	GDEF2	-	-	-	-	0
GRCD1	GRCD1	-	-	-	-	0		GRCD1	GRCD1	-	-	-	-	0
GRCD1	GRCD2	-	-	-	-	0		GRCD1	GRCD2	-	-	-	-	0
GRCD1	GRCD3	-	-	-	-	0		GRCD1	GRCD3	-	-	-	-	0
GRCD1	GSQUA2	-	-	-	-	0		GRCD1	GSQUA2	-	-	-	-	0
GRCD1	GSQUA3	-	-	-	-	0		GRCD1	GSQUA3	-	-	-	-	0
GRCD1	GSQUA5	-	-	-	-	0		GRCD1	GSQUA5	-	-	-	-	0
GRCD1	GSQUA1	-	-	-	-	0		GRCD1	GSQUA1	-	-	-	-	0
GRCD1	GDEF1	-	-	-	-	0		GRCD1	GDEF1	-	-	-	-	0
GRCD1	GRCD4	-	-	-	-	0		GRCD1	GRCD4	-	-	-	-	0
GRCD1	GRCD5	-	-	-	-	0		GRCD1	GRCD5	-	-	-	-	0
GRCD2	GAGA1	++	-	-	-	1		GRCD2	GAGA1	+++	-	-	-	1
GRCD2	GAGA2	+++	++	+++	+++	2		GRCD2	GAGA2	+++	+++	+++	+++	2
GRCD2	GGLO1	-	-	-	-	0		GRCD2	GGLO1	-	-	-	-	0
GRCD2	GDEF2	-	-	-	-	0		GRCD2	GDEF2	-	-	-	-	0
GRCD2	GRCD1	-	-	-	-	0		GRCD2	GRCD1	-	-	-	-	0
GRCD2	GRCD2	-	-	-	-	0		GRCD2	GRCD2	-	-	-	-	0
GRCD2	GRCD3	-	-	-	-	0		GRCD2	GRCD3	-	-	-	-	0
GRCD2	GSQUA2	+++	++	+++	+++	2		GRCD2	GSQUA2	+++	+++	+++	+++	2
GRCD2	GSQUA3	-	-	-	-	0		GRCD2	GSQUA3	-	-	-	-	0
GRCD2	GSQUA5	-	-	-	-	0		GRCD2	GSQUA5	-	-	-	-	0
GRCD2	GSQUA1	-	+	-	++	0		GRCD2	GSQUA1	-	-	-	+	0
GRCD2	GDEF1	-	-	-	-	0		GRCD2	GDEF1	-	-	-	-	0
GRCD2	GRCD4	-	-	-	-	0		GRCD2	GRCD4	-	-	-	-	0
GRCD2	GRCD5	-	-	-	-	0		GRCD2	GRCD5	-	-	-	-	0
GRCD3	GAGA1	-	-	-	-	0		GRCD3	GAGA1	-	-	-	-	0
GRCD3	GAGA2	-	-	-	-	0		GRCD3	GAGA2	-	-	-	-	0
GRCD3	GGLO1	-	-	-	-	0		GRCD3	GGLO1	-	-	-	-	0
GRCD3	GDEF2	-	-	-	-	0		GRCD3	GDEF2	-	-	-	-	0
GRCD3	GRCD1	-	-	-	-	0		GRCD3	GRCD1	-	-	-	-	0
GRCD3	GRCD2	-	-	-	-	0		GRCD3	GRCD2	-	-	-	-	0
GRCD3	GRCD3	-	-	-	-	0		GRCD3	GRCD3	-	-	-	-	0
GRCD3	GSQUA2	-	-	-	-	0		GRCD3	GSQUA2	-	-	-	-	0
GRCD3	GSQUA3	-	-	-	-	0		GRCD3	GSQUA3	-	-	-	-	0
GRCD3	GSQUA5	-	-	-	-	0		GRCD3	GSQUA5	-	-	-	-	0
GRCD3	GSQUA1	-	-	-	-	0		GRCD3	GSQUA1	-	-	-	-	0
GRCD3	GDEF1	-	-	-	-	0		GRCD3	GDEF1	-	-	-	-	0
GRCD3	GRCD4	-	-	-	-	0		GRCD3	GRCD4	-	-	-	-	0
GRCD3	GRCD5	++	+	++	++	1		GRCD3	GRCD5	+	+	++	++	1
GSQUA2	GAGA1	-	-	-	-	0		GSQUA2	GAGA1	-	-	-	-	0
GSQUA2	GAGA2	-	-	-	-	0		GSQUA2	GAGA2	-	-	-	-	0
GSQUA2	GGLO1	-	-	-	-	0		GSQUA2	GGLO1	-	-	-	-	0
GSQUA2	GDEF2	-	-	-	-	0		GSQUA2	GDEF2	-	-	-	-	0
GSQUA2	GRCD1	-	-	-	-	0		GSQUA2	GRCD1	-	-	-	-	0
GSQUA2	GRCD2	+++	+	+	++	2		GSQUA2	GRCD2	+++	+	+	++	2
GSQUA2	GRCD3	-	-	-	-	0		GSQUA2	GRCD3	-	-	-	-	0
GSQUA2	GSQUA2	-	-	-	+	0		GSQUA2	GSQUA2	-	-	-	-	0
GSQUA2	GSQUA3	-	-	-	-	0		GSQUA2	GSQUA3	-	-	-	-	0
GSQUA2	GSQUA5	-	-	-	-	0		GSQUA2	GSQUA5	-	-	-	-	0
GSQUA2	GSQUA1	-	-	-	-	0		GSQUA2	GSQUA1	-	-	-	-	0
GSQUA2	GDEF1	-	-	-	-	0		GSQUA2	GDEF1	-	-	-	-	0
GSQUA2	GRCD4	-	-	-	-	0		GSQUA2	GRCD4	-	-	-	-	0
GSQUA2	GRCD5	+	+	++	++	1		GSQUA2	GRCD5	+	+	++	++	1
GSQUA3	GAGA1	-	-	-	-	0		GSQUA3	GAGA1	-	-	-	-	0
GSQUA3	GAGA2	-	-	-	-	0		GSQUA3	GAGA2	-	-	-	-	0
GSQUA3	GGLO1	-	-	-	-	0		GSQUA3	GGLO1	-	-	-	-	0
GSQUA3	GDEF2	-	-	-	-	0		GSQUA3	GDEF2	-	-	-	-	0
GSQUA3	GRCD1	-	-	-	-	0		GSQUA3	GRCD1	-	-	-	-	0
GSQUA3	GRCD2	-	-	-	-	0		GSQUA3	GRCD2	-	-	-	-	0
GSQUA3	GRCD3	-	-	-	-	0		GSQUA3	GRCD3	-	-	-	-	0
GSQUA3	GSQUA2	-	-	-	-	0		GSQUA3	GSQUA2	-	-	-	-	0
GSQUA3	GSQUA3	-	-	-	-	0		GSQUA3	GSQUA3	-	-	-	-	0
GSQUA3	GSQUA5	-	-	-	-	0		GSQUA3	GSQUA5	-	-	-	-	0
GSQUA3	GSQUA1	-	-	-	-	0		GSQUA3	GSQUA1	-	-	-	-	0
GSQUA3	GDEF1	-	-	-	-	0		GSQUA3	GDEF1	-	-	-	-	0
GSQUA3	GRCD4	-	-	-	-	0		GSQUA3	GRCD4	-	-	-	-	0
GSQUA3	GRCD5	-	-	-	-	0		GSQUA3	GRCD5	-	-	-	-	0
GSQUA5	GAGA1	-	-	-	-	0		GSQUA5	GAGA1	-	-	-	-	0
GSQUA5	GAGA2	-	-	-	-	0		GSQUA5	GAGA2	-	-	-	-	0
GSQUA5	GGLO1	-	-	-	-	0		GSQUA5	GGLO1	-	-	-	-	0
GSQUA5	GDEF2	-	-	-	-	0		GSQUA5	GDEF2	-	-	-	-	0
GSQUA5	GRCD1	-	-	-	-	0		GSQUA5	GRCD1	-	-	-	-	0
GSQUA5	GRCD2	-	-	-	-	0		GSQUA5	GRCD2	-	-	-	-	0
GSQUA5	GRCD3	-	-	-	-	0		GSQUA5	GRCD3	-	-	-	-	0
GSQUA5	GSQUA2	-	-	-	-	0		GSQUA5	GSQUA2	-	-	-	-	0
GSQUA5	GSQUA3	-	-	-	-	0		GSQUA5	GSQUA3	-	-	-	-	0
GSQUA5	GSQUA5	-	-	-	-	0		GSQUA5	GSQUA5	-	-	-	-	0
GSQUA5	GSQUA1	-	-	-	-	0		GSQUA5	GSQUA1	-	-	-	-	0
GSQUA5	GDEF1	-	-	-	-	0		GSQUA5	GDEF1	-	-	-	-	0
GSQUA5	GRCD4	-	-	-	-	0		GSQUA5	GRCD4	-	-	-	-	0
GSQUA5	GRCD5	-	-	-	++	1		GSQUA5	GRCD5	-	-	-	+	0
GSQUA1	GAGA1	-	-	-	-	0		GSQUA1	GAGA1	-	-	-	-	0
GSQUA1	GAGA2	-	-	-	-	0		GSQUA1	GAGA2	-	-	-	-	0
GSQUA1	GGLO1	-	-	-	-	0		GSQUA1	GGLO1	-	-	-	-	0
GSQUA1	GDEF2	-	-	-	-	0		GSQUA1	GDEF2	-	-	-	-	0
GSQUA1	GRCD1	-	-	-	-	0		GSQUA1	GRCD1	-	-	-	-	0
GSQUA1	GRCD2	-	-	-	-	0		GSQUA1	GRCD2	-	-	-	+	0
GSQUA1	GRCD3	-	-	-	-	0		GSQUA1	GRCD3	-	-	-	-	0
GSQUA1	GSQUA2	-	-	-	-	0		GSQUA1	GSQUA2	-	-	-	-	0
GSQUA1	GSQUA3	-	-	-	-	0		GSQUA1	GSQUA3	-	-	-	-	0
GSQUA1	GSQUA5	-	-	-	-	0		GSQUA1	GSQUA5	-	-	-	-	0
GSQUA1	GSQUA1	-	-	-	-	0		GSQUA1	GSQUA1	-	-	-	-	0
GSQUA1	GDEF1	-	-	-	-	0		GSQUA1	GDEF1	-	-	-	-	0
GSQUA1	GRCD4	-	+	+	+++	1		GSQUA1	GRCD4	-	+	+	++	1
GSQUA1	GRCD5	-	+	++	+++	1		GSQUA1	GRCD5	-	+	+	++	1
GDEF1	GAGA1	-	-	-	-	0		GDEF1	GAGA1	-	-	-	-	0
GDEF1	GAGA2	-	-	-	-	0		GDEF1	GAGA2	-	-	-	-	0
GDEF1	GGLO1	+++	+++	+++	+++	2		GDEF1	GGLO1	+++	+++	+++	+++	2
GDEF1	GDEF2	-	-	-	-	0		GDEF1	GDEF2	-	-	-	-	0
GDEF1	GRCD1	-	-	-	-	0		GDEF1	GRCD1	-	-	-	-	0
GDEF1	GRCD2	-	-	-	-	0		GDEF1	GRCD2	-	-	-	-	0
GDEF1	GRCD3	-	-	-	-	0		GDEF1	GRCD3	-	-	-	-	0
GDEF1	GSQUA2	-	-	-	-	0		GDEF1	GSQUA2	-	-	-	-	0
GDEF1	GSQUA3	-	-	-	-	0		GDEF1	GSQUA3	-	-	-	-	0
GDEF1	GSQUA5	-	-	-	-	0		GDEF1	GSQUA5	-	-	-	-	0
GDEF1	GSQUA1	-	-	-	-	0		GDEF1	GSQUA1	-	-	-	-	0
GDEF1	GDEF1	-	-	-	-	0		GDEF1	GDEF1	-	-	-	-	0
GDEF1	GRCD4	-	-	-	-	0		GDEF1	GRCD4	-	-	-	-	0
GDEF1	GRCD5	-	-	-	-	0		GDEF1	GRCD5	-	-	-	-	0
GRCD4	GAGA1	-	-	-	-	0		GRCD4	GAGA1	-	-	-	-	0
GRCD4	GAGA2	++	+++	+++	+++	2		GRCD4	GAGA2	++	+++	+++	+++	2
GRCD4	GGLO1	-	-	-	-	0		GRCD4	GGLO1	-	-	-	-	0
GRCD4	GDEF2	-	-	-	-	0		GRCD4	GDEF2	-	-	-	-	0
GRCD4	GRCD1	-	-	-	-	0		GRCD4	GRCD1	-	-	-	-	0
GRCD4	GRCD2	+	+	+	++	1		GRCD4	GRCD2	+	-	-	+	1
GRCD4	GRCD3	+++	++	++	++	2		GRCD4	GRCD3	++	+++	+++	+++	2
GRCD4	GSQUA2	+++	+++	+++	+++	2		GRCD4	GSQUA2	+++	+++	+++	+++	2
GRCD4	GSQUA3	++	+	+	++	1		GRCD4	GSQUA3	++	+	++	++	1
GRCD4	GSQUA5	-	-	-	-	0		GRCD4	GSQUA5	-	-	-	-	0
GRCD4	GSQUA1	+++	+++	+++	+++	2		GRCD4	GSQUA1	+++	+++	+++	+++	2
GRCD4	GDEF1	-	-	-	-	0		GRCD4	GDEF1	-	-	-	-	0
GRCD4	GRCD4	++	+++	+++	+++	2		GRCD4	GRCD4	++	+++	+++	+++	2
GRCD4	GRCD5	++	+++	+++	++	2		GRCD4	GRCD5	++	+++	+++	+++	2
GRCD5	GAGA1	+++	+++	+++	+++	2		GRCD5	GAGA1	+++	+++	+++	+++	2
GRCD5	GAGA2	+++	+++	+++	+++	2		GRCD5	GAGA2	+++	+++	+++	+++	2
GRCD5	GGLO1	-	-	-	+	0		GRCD5	GGLO1	-	-	-	-	0
GRCD5	GDEF2	-	-	-	-	0		GRCD5	GDEF2	-	-	-	-	0
GRCD5	GRCD1	-	-	-	-	0		GRCD5	GRCD1	-	-	-	-	0
GRCD5	GRCD2	-	-	+	+	1		GRCD5	GRCD2	+	-	-	++	1
GRCD5	GRCD3	+++	+++	+++	+++	2		GRCD5	GRCD3	+++	+++	+++	+++	2
GRCD5	GSQUA2	+++	+++	+++	+++	2		GRCD5	GSQUA2	+++	+++	+++	+++	2
GRCD5	GSQUA3	+	+	+	+	1		GRCD5	GSQUA3	+	-	-	-	1
GRCD5	GSQUA5	-	-	-	+	0		GRCD5	GSQUA5	-	-	-	-	0
GRCD5	GSQUA1	+++	+++	+++	+++	2		GRCD5	GSQUA1	+++	+++	+++	+++	2
GRCD5	GDEF1	-	-	-	-	0		GRCD5	GDEF1	-	-	-	-	0
GRCD5	GRCD4	++	+++	++	++	2		GRCD5	GRCD4	++	+++	+++	+++	2
GRCD5	GRCD5	+++	+++	+++	+++	2		GRCD5	GRCD5	+++	+++	+++	+++	2
